# Supplementary material for: Therapeutic Targets for Pediatric Pulmonary Vein Stenosis: Insights from Animal Models
Source: Children (Basel). 2026 May 14;13(5):677. doi: 10.3390/children13050677 (PMC13204097; doi:10.3390/children13050677)
Supplement: Supplementary file 1 [file children-13-00677-s001.zip]

Archive with 1 entries (1 files):
- children-4285262-supplementary.pdf
